# Supplementary material for: Akt-mTORC1 signaling regulates Acly to integrate metabolic input to control of macrophage activation
Source: eLife. 2016 Feb 19;5:e11612. doi: 10.7554/eLife.11612 (PMC4769166; doi:10.7554/eLife.11612)
Supplement: Supplementary file 1. — DOI: http://dx.doi.org/10.7554/eLife.11612.019 [file elife-11612-supp1.xlsx]

## Sheet: Sheet1
IL4 Vs Untreated
Sample Type	Untreated 1	Untreated 2	Untreated 3	Untreated 4	Average Untreated	STDEV	SEM	IL-4 1	IL-4 2	IL-4 3	IL-4 4	Average IL4	STDEV	SEM	Log(IL4/Untreated)	P-VALUE
N-Acetyl-L-alanine	3.40016e+07	2.57879e+07	2.86897e+07	3.42642e+07	3.06858e+07	3.59771e+06	1.79886e+06	1.13297e+08	1.29587e+08	1.10741e+08	1.26024e+08	1.19912e+08	8.04432e+06	4.02216e+06	1.96633	2.20523e-06
taurine	6.59311e+08	5.93137e+08	6.42807e+08	6.5162e+08	6.36719e+08	2.58306e+07	1.29153e+07	1.00092e+09	1.02732e+09	1.15819e+09	1.02045e+09	1.05172e+09	6.22275e+07	3.11138e+07	0.724022	4.00003e-05
alanine	3.71002e+07	3.85688e+07	3.23505e+07	4.62888e+07	3.85771e+07	5.01055e+06	2.50528e+06	8.39108e+07	7.8223e+07	7.41681e+07	6.91979e+07	7.63749e+07	5.39873e+06	2.69937e+06	0.985354	0.000112942
sarcosine	1.15669e+06	1.96097e+06	1.14358e+06	2.09214e+06	1.58834e+06	440680	220340	4.17916e+06	3.70452e+06	4.84507e+06	4.6862e+06	4.35374e+06	448302	224151	1.45473	0.000266378
fructose-6-phosphate	491658	439514	358137	472528	440459	51057.6	25528.8	194217	20999.8	18535	36390.9	67535.8	73459	36729.5	-2.70528	0.000357796
nicotinamide	1.25657e+09	8.97224e+08	1.02677e+09	1.30414e+09	1.12117e+09	1.66487e+08	8.32435e+07	1.84745e+09	1.92473e+09	1.79957e+09	2.02304e+09	1.8987e+09	8.45455e+07	4.22727e+07	0.760002	0.000359942
citrulline	1.39569e+07	1.15846e+07	1.05843e+07	1.2944e+07	1.22675e+07	1.28563e+06	642815	2.11328e+07	1.88128e+07	2.00622e+07	1.75005e+07	1.93771e+07	1.35943e+06	679716	0.659516	0.000590551
D-glucosamine-6-phosphate	4224.09	2548.99	2924.28	3620.19	3329.39	643.851	321.926	1087.98	239.692	1062.73	598.612	747.255	351.9	175.95	-2.15559	0.000887844
Phosphorylcholine	6.50295e+09	6.13716e+09	4.9455e+09	8.59501e+09	6.54516e+09	1.31615e+09	6.58077e+08	1.17039e+10	1.09785e+10	1.45568e+10	1.29004e+10	1.25349e+10	1.35411e+09	6.77055e+08	0.937448	0.00152345
phenylpyruvate	6288.23	7087.19	8095.12	9815.3	7821.46	1317.21	658.607	14481.9	12170.8	16624.3	14107	14346	1580.98	790.491	0.875139	0.00152664
hexose-phosphate	7.4539e+07	6.30631e+07	4.42802e+07	5.67131e+07	5.96489e+07	1.09338e+07	5.46689e+06	3.05297e+07	7.96544e+06	1.1713e+07	1.02277e+07	1.5109e+07	9.00263e+06	4.50131e+06	-1.98109	0.001592
UDP-D-glucose	4.2339e+06	2.22948e+06	2.3382e+06	3.53384e+06	3.08386e+06	838309	419155	5.40135e+06	6.47917e+06	5.83211e+06	6.44852e+06	6.04029e+06	450236	225118	0.969882	0.0016935
glucose-6-phosphate	520168	278925	320395	397222	379178	91801.3	45900.6	137965	24169.8	28450.7	59841.9	62606.7	45635.7	22817.9	-2.59848	0.00174718
dCTP-nega	16.7188	67.629	61.2946	162.491	77.0335	53.0968	26.5484	606.55	920.239	1401.29	1332.6	1065.17	322.425	161.213	3.78945	0.00194275
thymine	4331.76	3620.44	5029.47	3305.34	4071.75	666.313	333.157	6544.83	7652.1	9110.36	9781.89	8272.3	1259.96	629.981	1.02264	0.00221141
pyridoxine	3.1238e+08	5.87324e+08	4.31075e+08	8.25247e+08	5.39007e+08	1.91883e+08	9.59417e+07	1.26354e+09	1.07847e+09	1.09092e+09	1.11654e+09	1.13737e+09	7.41274e+07	3.70637e+07	1.07732	0.00236088
cytidine	1.8558e+06	1.80044e+06	1.25289e+06	2.10623e+06	1.75384e+06	311327	155664	501542	521873	972399	763973	689947	193006	96502.8	-1.34596	0.00237887
thymidine	7591.41	8795.04	8502.11	12086.4	9243.74	1700.16	850.082	20106.8	16560	20870.1	14434.7	17992.9	2620.15	1310.08	0.96088	0.00284662
2-keto-isovalerate	1.21618e+06	1.32008e+06	1.33944e+06	1.47783e+06	1.33838e+06	93160.9	46580.4	1.73235e+06	2.16749e+06	2.51078e+06	2.30725e+06	2.17947e+06	285548	142774	0.703484	0.00285119
Adenylosuccinate	226179	211362	188180	413107	259707	89595	44797.5	1.84886e+06	928664	1.22701e+06	1.06611e+06	1.26766e+06	351777	175888	2.28721	0.00297219
2,3-Diphosphoglyceric acid	204.637	29.4781	65.2773	127.896	106.822	66.5581	33.2791	635.7	284.471	493.424	483.725	474.33	125.04	62.5198	2.15068	0.00413135
Flavone	1239.94	752.888	1537.32	1658.74	1297.22	349.259	174.63	208.391	390.449	496.318	318.701	353.465	104.916	52.4582	-1.87579	0.00418154
2-Aminooctanoic acid	889175	3.10541e+06	1.242e+06	5.92611e+06	2.79067e+06	1.9965e+06	998251	1.12522e+07	8.23777e+06	1.58692e+07	1.05761e+07	1.14838e+07	2.76794e+06	1.38397e+06	2.04092	0.00451032
oxaloacetate	1.28397e+06	962252	968574	1.15877e+06	1.09339e+06	135435	67717.4	641963	605189	679847	833024	690006	86688.3	43344.1	-0.664128	0.004849
glycerate	7856.03	6139.53	6589.96	13852.8	8609.58	3091.9	1545.95	20768.5	15114.7	26013.6	21371.5	20817.1	3867.52	1933.76	1.27375	0.00526181
O8P-O1P	587882	644069	372925	380223	496275	121365	60682.7	134254	272822	151989	207986	191763	54136.5	27068.3	-1.37182	0.00737654
1-Methyl-Histidine	2.37484e+08	2.55232e+08	2.2055e+08	3.42231e+08	2.63874e+08	4.6872e+07	2.3436e+07	3.69501e+08	3.49618e+08	4.14041e+08	4.03042e+08	3.84051e+08	2.5775e+07	1.28875e+07	0.541445	0.00806462
indole	2800.55	2500.63	990.753	3877.35	2542.32	1031.76	515.878	9578.09	7443.83	4534.66	7116.28	7168.22	1790.38	895.189	1.49547	0.00819505
D-erythrose-4-phosphate	133736	119023	40105.4	89385.1	95562.4	35781.4	17890.7	31446.2	5872.01	6077.49	11441.5	13709.3	10481	5240.51	-2.80129	0.00894221
Creatinine	4.15859e+08	2.05362e+08	3.29454e+08	2.21974e+08	2.93162e+08	8.53643e+07	4.26822e+07	5.89607e+07	9.9273e+07	1.35464e+08	1.00073e+08	9.84427e+07	2.70776e+07	1.35388e+07	-1.57434	0.00933293
Thiamine pyrophosphate	418007	342551	401141	544279	426494	73543.3	36771.7	585018	676480	739045	908109	727163	117958	58979.2	0.769753	0.00955013
malate	3.43112e+07	3.88145e+07	3.4943e+07	2.70747e+07	3.37858e+07	4.24093e+06	2.12046e+06	4.13507e+07	5.00937e+07	5.98681e+07	6.15079e+07	5.32051e+07	8.11694e+06	4.05847e+06	0.655146	0.0104203
phenylalanine	1.46793e+08	1.22518e+08	1.25954e+08	1.93068e+08	1.47083e+08	2.81272e+07	1.40636e+07	2.52303e+08	2.21907e+08	2.02989e+08	2.01675e+08	2.19719e+08	2.0445e+07	1.02225e+07	0.579024	0.0111235
Urea	181488	318140	175705	511787	296780	136598	68298.8	1.03362e+06	645921	622841	667241	742406	168864	84432.2	1.32281	0.0120184
fumarate	1.61272e+06	1.31791e+06	1.23119e+06	1.1288e+06	1.32265e+06	180349	90174.3	1.6261e+06	1.8552e+06	2.344e+06	2.2666e+06	2.02298e+06	294988	147494	0.613042	0.0126979
Maleic acid	1.25553e+06	1.26857e+06	1.05391e+06	1.38895e+06	1.24174e+06	120272	60135.8	1.78116e+06	1.59084e+06	2.36955e+06	2.51937e+06	2.06523e+06	388778	194389	0.733935	0.0127509
glyoxylate	74.9856	163.232	70.8844	63.476	93.1446	40.6749	20.3374	192.274	199.373	232.225	149.847	193.43	29.3306	14.6653	1.05427	0.013405
choline	505373	1.15457e+06	505759	786279	737995	266416	133208	204953	263846	242830	185470	224275	30778.6	15389.3	-1.71834	0.0160486
UDP-N-acetyl-glucosamine	449019	284992	322536	479163	383927	81951.1	40975.5	502990	551901	733370	638727	606747	87791.7	43895.9	0.660262	0.0182858
myo-inositol	6.08623e+08	3.84358e+08	4.60897e+08	4.87129e+08	4.85252e+08	8.06174e+07	4.03087e+07	6.50024e+08	6.54076e+08	6.86944e+08	5.93117e+08	6.4604e+08	3.37431e+07	1.68715e+07	0.41289	0.0189166
2-oxobutanoate	7937.72	5169.94	6197.29	11624.1	7732.25	2455.09	1227.55	12446.5	11517.5	13417.7	12074.4	12364	692.36	346.18	0.677187	0.0199407
purine	24135.8	23956	15881.1	33310.3	24320.8	6168.6	3084.3	120447	69670	52824.3	55258.8	74550.1	27269.6	13634.8	1.61602	0.0208029
N-acetyl-glucosamine-1-phosphate	137810	107938	128188	112132	121517	12066.9	6033.46	105298	97280.3	69696.2	85502.2	89444.3	13400.4	6700.18	-0.442096	0.0216467
4-aminobutyrate	185971	138825	127210	169150	155289	23414.9	11707.4	242739	233802	174937	218121	217400	26051.2	13025.6	0.485393	0.0219064
deoxyuridine	121.426	330.971	213.229	495.078	290.176	139.684	69.8419	659.309	860.402	414.63	761.419	673.94	165.738	82.869	1.21569	0.0220362
hydroxyproline	1.14506e+08	9.40984e+07	7.58896e+07	1.05767e+08	9.75652e+07	1.44578e+07	7.2289e+06	1.60532e+08	1.3923e+08	1.127e+08	1.35021e+08	1.36871e+08	1.69786e+07	8.4893e+06	0.488375	0.0224299
ethanolamine	867780	298626	1.02564e+06	1.0185e+06	802637	297741	148870	165689	295156	342912	283727	271871	65200.1	32600	-1.56183	0.0235131
Acetyllysine	2.64723e+08	3.46514e+08	2.83397e+08	5.22993e+08	3.54407e+08	1.01943e+08	5.09714e+07	6.28508e+08	5.1931e+08	5.83734e+08	4.86382e+08	5.54483e+08	5.52498e+07	2.76249e+07	0.645738	0.0243619
sn-glycerol-3-phosphate	3.98617e+06	3.77908e+06	3.87893e+06	7.79359e+06	4.85944e+06	1.69561e+06	847806	999969	1.46237e+06	1.71635e+06	2.87798e+06	1.76417e+06	692450	346225	-1.4618	0.0263858
threonine	7.7069e+07	9.20178e+07	8.32675e+07	1.25033e+08	9.43468e+07	1.84954e+07	9.24772e+06	1.42157e+08	1.21489e+08	1.33779e+08	1.19324e+08	1.29187e+08	9.29853e+06	4.64927e+06	0.453419	0.0268033
Methionine sulfoxide	2.05841e+06	5.06852e+06	2.52517e+06	5.16772e+06	3.70496e+06	1.4232e+06	711600	7.81863e+06	5.68712e+06	6.85979e+06	5.70116e+06	6.51667e+06	889669	444834	0.81468	0.0272773
UTP-nega	1.14835e+06	2.33967e+06	3.4123e+06	8.95734e+06	3.96441e+06	2.99183e+06	1.49591e+06	9.78271e+06	1.06607e+07	1.13505e+07	2.13698e+07	1.32909e+07	4.69732e+06	2.34866e+06	1.74526	0.027313
putrescine	28966.9	17132.9	13883.6	8307.12	17072.6	7557.8	3778.9	3888.93	4123.37	6434.37	2266.31	4178.24	1485.96	742.98	-2.03072	0.0273507
CTP-nega	6191.27	15015.9	24814.7	41029.4	21762.8	12927.8	6463.89	42860.5	43791.7	39812.1	51696.2	44540.1	4385.93	2192.96	1.03324	0.0276974
spermidine	53698.5	56850.8	50984.8	72199.8	58433.5	8214.6	4107.3	44857.8	47056.3	20988.3	33612.4	36628.7	10370.3	5185.16	-0.673822	0.0290012
glucosamine	1.22538e+06	760685	705853	1.13615e+06	957018	226792	113396	2.05059e+06	1.26463e+06	1.88604e+06	1.32709e+06	1.63209e+06	341936	170968	0.7701	0.0291939
aspartate	4.32248e+07	4.23983e+07	2.82552e+07	3.93256e+07	3.8301e+07	5.97912e+06	2.98956e+06	4.65595e+07	4.91272e+07	5.9163e+07	6.92179e+07	5.60169e+07	8.95926e+06	4.47963e+06	0.548481	0.0292278
p-aminobenzoate	467251	683512	388482	788892	582034	161032	80516.1	719814	1.01648e+06	927017	1.18574e+06	962264	168008	84004	0.725328	0.0299608
ornithine	2.70116e+07	7.30354e+06	1.12555e+07	8.54142e+06	1.3528e+07	7.91487e+06	3.95743e+06	2.71869e+07	2.78595e+07	2.27839e+07	3.43454e+07	2.80439e+07	4.12749e+06	2.06374e+06	1.05174	0.0304898
tryptophan	3.61609e+06	5.81432e+06	3.98276e+06	8.78232e+06	5.54887e+06	2.04414e+06	1.02207e+06	2.81434e+07	1.45511e+07	1.12176e+07	1.28588e+07	1.66927e+07	6.71531e+06	3.35766e+06	1.58895	0.0333045
trehalose-6-Phosphate	41127.6	46628.4	47405.2	62442.6	49400.9	7908.9	3954.45	74163.7	103632	186829	104170	117199	41994.6	20997.3	1.24635	0.0333806
serine	1.64185e+08	1.24434e+08	1.13202e+08	1.73399e+08	1.43805e+08	2.55095e+07	1.27548e+07	1.95191e+08	1.78761e+08	1.96402e+08	1.76155e+08	1.86627e+08	9.22556e+06	4.61278e+06	0.376047	0.0339941
glutamine	1.79102e+09	1.39917e+09	1.49541e+09	1.51536e+09	1.55024e+09	1.45793e+08	7.28963e+07	1.8474e+09	1.90185e+09	1.72207e+09	1.74814e+09	1.80486e+09	7.2952e+07	3.6476e+07	0.219396	0.0353311
ADP-nega	1.04194e+07	6.03979e+06	1.46121e+07	6.51385e+06	9.39629e+06	3.45781e+06	1.72891e+06	3.13884e+06	5.02356e+06	2.33926e+06	4.50455e+06	3.75155e+06	1.06712e+06	533561	-1.3246	0.0354925
valine	6.60111e+06	1.36299e+07	6.05356e+06	1.71914e+07	1.0869e+07	4.71697e+06	2.35848e+06	2.17356e+07	2.11668e+07	1.59244e+07	1.76659e+07	1.91232e+07	2.41644e+06	1.20822e+06	0.815103	0.0356929
dTMP-nega	257.244	234.514	139.36	144.798	193.979	52.5537	26.2768	787.53	487.329	293.449	398.355	491.666	184.086	92.0431	1.34178	0.0358944
carnitine	5.92169e+08	7.05737e+08	5.21679e+08	8.60443e+08	6.70007e+08	1.28065e+08	6.40324e+07	9.97221e+08	7.58034e+08	9.2873e+08	9.90612e+08	9.18649e+08	9.65028e+07	4.82514e+07	0.455338	0.0362601
arginine	1.96154e+10	1.41943e+10	1.59122e+10	1.68636e+10	1.66464e+10	1.963e+09	9.815e+08	5.15971e+09	5.26784e+09	4.82945e+09	1.71347e+10	8.09792e+09	5.21988e+09	2.60994e+09	-1.03958	0.0377756
IDP-nega	170926	85942.5	226103	93232.7	144051	57909.3	28954.7	44507.2	60182.5	35496.4	74515.1	53675.3	14926.2	7463.11	-1.42425	0.0397156
uridine	247923	91509.3	147350	85872	143163	65081.7	32540.9	23159.5	68380.2	37383.5	39386.6	42077.4	16424.1	8212.03	-1.76654	0.0402027
Methylmalonic acid	1.82204e+07	1.66991e+07	1.26014e+07	1.92975e+07	1.67046e+07	2.54248e+06	1.27124e+06	2.26191e+07	1.97731e+07	2.21447e+07	1.9549e+07	2.10215e+07	1.37301e+06	686505	0.331619	0.041343
Pyridoxamine	95.5953	262.373	23.8459	185.756	141.893	90.1638	45.0819	546.074	485.025	155.484	397.826	396.102	148.576	74.2878	1.48107	0.0444699
Indoleacrylic acid	3598.26	691.831	4358.5	2978.18	2906.69	1369.01	684.504	9174.13	12412.9	3583.85	18212.2	10845.8	5297.42	2648.71	1.89968	0.0457047
Ascorbic acid	583749	631196	421617	1.80561e+06	860543	551140	275570	3.17331e+06	1.08335e+06	3.97683e+06	2.23366e+06	2.61679e+06	1.07908e+06	539539	1.60448	0.0458728
dGDP-nega	1.05426e+07	5.52406e+06	1.57585e+07	6.14626e+06	9.49286e+06	4.10219e+06	2.05109e+06	2.74764e+06	4.27911e+06	2.06218e+06	4.42168e+06	3.37765e+06	1.00374e+06	501872	-1.49082	0.0460265
creatine	1.52117e+09	1.1902e+09	1.17765e+09	1.2882e+09	1.2943e+09	1.37796e+08	6.88978e+07	1.57711e+09	1.43446e+09	1.46448e+09	1.59018e+09	1.51656e+09	6.80787e+07	3.40393e+07	0.228626	0.0462347
cytosine	87137.1	86044.9	51273.5	124026	87120.3	25730.2	12865.1	125989	120311	130433	121096	124457	4079.02	2039.51	0.514571	0.0476514
lysine	3.58485e+07	2.90469e+07	2.54807e+07	3.56043e+07	3.14951e+07	4.41599e+06	2.20799e+06	4.42992e+07	4.07153e+07	3.82485e+07	3.47702e+07	3.95083e+07	3.48016e+06	1.74008e+06	0.327027	0.0485555
xanthine	7.78924e+07	4.70417e+07	4.89881e+07	5.20854e+07	5.65019e+07	1.24801e+07	6.24005e+06	3.07319e+07	4.83309e+07	3.48483e+07	3.03322e+07	3.60608e+07	7.30138e+06	3.65069e+06	-0.647866	0.0498829
adenosine 5-phosphosulfate	396.159	99.0485	410.399	152.405	264.503	140.143	70.0714	63.1981	79.0121	78.6178	50.6979	67.8815	11.7937	5.89687	-1.96219	0.0517559
pyruvate	5700.68	3204.03	3988.58	417.4	3327.67	1907.42	953.708	5451.06	5981.81	5917.94	9426.67	6694.37	1590.75	795.373	1.00843	0.0572276
hydroxyphenylpyruvate	275128	193415	211687	248373	232151	31738.9	15869.5	269391	255651	321201	303641	287471	26165.4	13082.7	0.308354	0.0586885
N1-Methyl-2_2-pyridone-3_5-carboximide	61475.2	83231.7	57287	76601.5	69648.8	10635.5	5317.75	110215	140286	85722.6	80889.2	104278	23575.1	11787.6	0.582265	0.0595207
succinate	1.30598e+07	1.22746e+07	9.15408e+06	1.40193e+07	1.21269e+07	1.82421e+06	912106	1.66719e+07	1.39865e+07	1.47376e+07	1.41743e+07	1.48926e+07	1.06382e+06	531912	0.296379	0.0638091
2-Hydroxy-2-methylbutanedioic acid	130140	595542	85911.4	533440	336258	229819	114909	436173	646014	868558	884113	708714	183388	91694.1	1.07563	0.0706733
asparagine	1.89555e+08	1.82302e+08	1.40417e+08	1.72513e+08	1.71197e+08	1.87716e+07	9.38581e+06	2.23934e+08	1.76241e+08	2.20069e+08	1.993e+08	2.04886e+08	1.90073e+07	9.50366e+06	0.259168	0.0716357
Phenylpropiolic acid	2.4825e+08	1.94778e+08	1.89973e+08	2.26343e+08	2.14836e+08	2.38193e+07	1.19097e+07	2.41945e+08	2.39789e+08	2.42806e+08	2.6205e+08	2.46647e+08	8.96046e+06	4.48023e+06	0.199214	0.0735607
CDP-ethanolamine	56661.1	48218.6	48126.8	59520.8	53131.8	5061.24	2530.62	50295	73204.4	74600.8	91330.4	72357.6	14598.6	7299.28	0.44557	0.0745684
glutathione	4.53301e+07	1.71976e+07	2.77042e+07	8.30579e+06	2.46344e+07	1.3781e+07	6.8905e+06	1.49136e+06	6.20921e+06	6.96783e+06	1.25987e+07	6.81678e+06	3.94281e+06	1.97141e+06	-1.85351	0.0747955
dimethylglycine	1.73169e+06	2.7788e+06	1.15081e+06	3.5136e+06	2.29372e+06	914542	457271	4.11629e+06	3.45144e+06	3.16005e+06	3.30814e+06	3.50898e+06	365454	182727	0.613361	0.07644
N-carbamoyl-L-aspartate-nega	2869.79	1986.98	1979.95	1310.15	2036.72	553.987	276.993	2767.82	2405.78	4759.34	3413.42	3336.59	897.224	448.612	0.712127	0.0766637
uracil	2.20641e+06	1.91157e+06	1.85948e+06	2.4996e+06	2.11926e+06	256357	128179	3.7958e+06	3.60537e+06	2.47489e+06	2.21479e+06	3.02271e+06	687386	343693	0.512281	0.0768935
N-acetyl spermine	11.0838	51.5639	44.2184	41.4775	37.0859	15.4587	7.72934	21.4735	111.402	120.482	101.626	88.746	39.4081	19.704	1.25881	0.0789639
D-gluconate	137358	115736	79099.7	69992.9	100547	27291.4	13645.7	122768	149762	126804	144323	135914	11383	5691.5	0.434832	0.0836982
S-adenosyl-L-homoCysteine-posi	5061.93	5230.43	3239.01	7453.01	5246.09	1494.41	747.204	6174.13	14231.5	38583.5	17742.5	19182.9	11960.4	5980.18	1.87051	0.0920814
Citraconic acid	4.18287e+06	2.6076e+06	2.86994e+06	1.53299e+07	6.24759e+06	5.27755e+06	2.63877e+06	8.17197e+06	1.36135e+07	1.71507e+07	1.47509e+07	1.34218e+07	3.28894e+06	1.64447e+06	1.1032	0.0926522
Xanthurenic acid	23999.2	20694.6	23837.2	17253.2	21446	2755.93	1377.96	66423	28628.7	31699.4	31742.9	39623.5	15524.1	7762.07	0.885646	0.0928288
N6-Acetyl-L-lysine	4.59084e+08	5.28703e+08	3.55e+08	8.9526e+08	5.59512e+08	2.03462e+08	1.01731e+08	1.03169e+09	7.33428e+08	8.5488e+08	7.08082e+08	8.32019e+08	1.27936e+08	6.39679e+07	0.572449	0.0971743
3-hydroxybutyric acid	44914.7	27908.6	36117	38279.9	36805	6073.74	3036.87	45082.3	36998.9	51238.6	55979.8	47324.9	7104.24	3552.12	0.362695	0.0991345
Cellobiose	401.975	360.467	338.288	284.313	346.261	42.447	21.2235	193.213	361.392	234.021	258.444	261.767	62.0599	31.03	-0.403573	0.0995521
ribose-phosphate	491959	182125	332938	121159	282045	143634	71816.8	165583	110513	41204.5	135439	113185	45905.1	22952.6	-1.31725	0.100496
lactate	8.28055e+08	5.31161e+08	6.54768e+08	6.52632e+08	6.66654e+08	1.05767e+08	5.28834e+07	7.17742e+08	8.05457e+08	8.05321e+08	8.62311e+08	7.97708e+08	5.16869e+07	2.58435e+07	0.258922	0.102095
2-hydroxygluterate	602781	680729	572098	717164	643193	58241.6	29120.8	908976	555950	868912	1.00906e+06	835725	169401	84700.4	0.377776	0.111975
Pyrophosphate	5.80465e+06	4.86487e+06	4.23363e+06	6.2491e+06	5.28806e+06	787620	393810	9.5506e+06	6.5721e+06	6.04616e+06	6.06921e+06	7.05952e+06	1.4535e+06	726752	0.41683	0.112853
acetoacetate	9950.77	5660.27	8743.07	10451.9	8701.51	1862.49	931.245	12613.6	7303.82	16057.4	18920.2	13723.7	4327.14	2163.57	0.657336	0.114344
Phenyllactic acid	70639.7	76621.2	83965.8	53468.9	71173.9	11259	5629.5	128903	183696	52323	123688	122152	46668.2	23334.1	0.779263	0.115497
dephospho-CoA-posi	16.733	42.4791	66.8772	51.3639	44.3633	18.1856	9.09281	187.823	85.8612	33.4618	117.88	106.257	55.909	27.9545	1.26011	0.118062
2-ketohaxanoic acid	1924.97	1342.6	2023.86	3061.58	2088.25	619.307	309.654	2240.43	3038.4	4824.66	8204.38	4576.97	2293.8	1146.9	1.13209	0.119566
homocysteine	20752.8	13279.4	13215.6	13293.1	15135.2	3243.44	1621.72	11711.5	23729.5	28528.5	27639	22902.1	6708.36	3354.18	0.597574	0.121041
cholesteryl sulfate	7.66522e+06	3.77159e+06	3.46581e+06	1.82148e+06	4.18102e+06	2.14396e+06	1.07198e+06	2.37827e+06	2.85578e+06	1.40168e+06	948752	1.89612e+06	757527	378763	-1.14081	0.132425
thiamine	925.441	3.94475e+07	7.31665e+07	5.00739e+07	4.06722e+07	2.64572e+07	1.32286e+07	9.76021e+06	7.86207e+06	1.91893e+07	1.79142e+07	1.36814e+07	4.93694e+06	2.46847e+06	-1.57182	0.133061
Ng,NG-dimethyl-L-arginine	1.20613e+08	1.56398e+08	9.95761e+07	1.8077e+08	1.39339e+08	3.1382e+07	1.5691e+07	2.0807e+08	1.44561e+08	1.61285e+08	2.19876e+08	1.83448e+08	3.13711e+07	1.56856e+07	0.39677	0.135898
D-glucarate	611.024	490.899	621.398	205.539	482.215	167.771	83.8857	81.8547	70.7223	455.305	392.079	249.99	175.178	87.5892	-0.947804	0.148339
L-arginino-succinate	76104.1	124058	77421.6	171203	112197	39161.1	19580.6	184006	134233	121661	280337	180059	62413.2	31206.6	0.682443	0.161765
Kynurenic acid	12702.9	8654.79	6067.52	8845.44	9067.66	2368.31	1184.16	6148.27	4369.59	9090.27	5920.12	6382.07	1706.78	853.392	-0.506707	0.162175
Imidazoleacetic acid	45671.9	95471.3	66336.8	67301.4	68695.4	17709.7	8854.86	81125.5	73613.9	99703.2	95902.1	87586.2	10641.2	5320.61	0.35049	0.16436
cysteine	266786	187530	203554	205309	215795	30243.9	15122	174199	187406	143483	215798	180221	25996.5	12998.2	-0.259889	0.17331
GTP-nega	5885.87	29247.6	31206.7	96378.2	40679.6	33665.1	16832.6	56881.2	81218.8	65742.2	85200.6	72260.7	11475.1	5737.53	0.828905	0.174981
Indole-3-carboxylic acid	7106.35	3319.17	3212.77	4440.66	4519.74	1568.94	784.472	8450.82	3685.63	7386.99	6830.25	6588.42	1774.19	887.093	0.543694	0.181077
NAD+_nega	1.1845e+07	7.38426e+06	8.34375e+06	8.25954e+06	8.95814e+06	1.70855e+06	854274	2.98149e+06	5.3568e+06	9.45102e+06	7.76035e+06	6.38742e+06	2.44607e+06	1.22304e+06	-0.487967	0.186219
S-adenosyl-L-homocysteine-nega	9239.78	8171.33	7929.83	8562.08	8475.76	495.453	247.726	7438.5	10327.3	10139.9	13188.4	10273.5	2034.37	1017.19	0.27752	0.187533
proline	9.9881e+08	8.29349e+08	6.86692e+08	9.58395e+08	8.68311e+08	1.22115e+08	6.10576e+07	1.0293e+09	1.06974e+09	8.6384e+08	9.97532e+08	9.90103e+08	7.72588e+07	3.86294e+07	0.189366	0.19463
glutathione-nega	1.96645e+07	6.35291e+06	1.2945e+07	3.2912e+06	1.05634e+07	6.30705e+06	3.15353e+06	1.40104e+06	2.31659e+06	4.72253e+06	1.005e+07	4.62255e+06	3.36018e+06	1.68009e+06	-1.19231	0.199965
histidine	1.5751e+09	1.30263e+09	1.1573e+09	1.37175e+09	1.35169e+09	1.50423e+08	7.52117e+07	1.50469e+09	1.41435e+09	1.50805e+09	1.48769e+09	1.4787e+09	3.79444e+07	1.89722e+07	0.129556	0.205992
deoxyguanosine	312.33	111.329	170.044	106.312	175.004	83.151	41.5755	46.0414	91.7399	183.887	57.7681	94.8591	54.0708	27.0354	-0.883526	0.211171
3-phospho-serine	260.194	139.043	71.5074	247.797	179.635	78.2226	39.1113	201.971	215.026	1599.73	558.817	643.885	570.105	285.052	1.84173	0.211795
CDP-nega	16197.5	2154.73	4876.76	4339.11	6892.03	5468.38	2734.19	3041.93	3256.55	802.487	2744.22	2461.3	974.84	487.42	-1.48551	0.216337
GDP-nega	23002.8	3379.62	9147.3	4479.83	10002.4	7811.88	3905.94	2594.85	5094.42	1969.28	5063.54	3680.52	1415.88	707.94	-1.44236	0.217033
6-phospho-D-gluconate	2080.89	154.858	446.272	186.953	717.243	795.367	397.684	140.3	78.1627	85.7566	30.3261	83.6363	39.0102	19.5051	-3.10026	0.21735
N-acetyl spermidine	1082.16	1266.24	603.91	900.431	963.185	244.445	122.223	142.029	261.108	1301.71	550.416	563.815	451.165	225.582	-0.772592	0.226305
dCMP	7877.2	6645.74	7603.25	9354.47	7870.17	971.296	485.648	5479.87	7834.1	18246.1	18225	12446.3	5848.81	2924.41	0.661247	0.229728
dGTP	1.65867e+06	3.05113e+07	2.54421e+07	5.59965e+07	2.84021e+07	1.92994e+07	9.64971e+06	4.16687e+07	3.25411e+07	4.72278e+07	5.76149e+07	4.47631e+07	9.08567e+06	4.54283e+06	0.656312	0.23231
Atrolactic acid	18341.7	10044.9	10222.1	21119.4	14932	4898.4	2449.2	15128.9	29604.3	22116.7	16070.1	20730	5782.79	2891.39	0.473312	0.233362
SBP	3645.7	2034.16	1307.88	3275.28	2565.75	940.022	470.011	6814.88	2662.16	5566.97	1969.46	4253.37	2002.19	1001.09	0.729223	0.234483
ATP-nega	1.70149e+06	3.03383e+07	2.16192e+07	5.69303e+07	2.76473e+07	1.98385e+07	9.91923e+06	4.3827e+07	3.22075e+07	4.3918e+07	5.63764e+07	4.40822e+07	8.54762e+06	4.27381e+06	0.673057	0.235655
fructose-1,6-bisphosphate	242112	110883	120192	127324	150128	53426.3	26713.1	128525	88171.3	106633	109635	108241	14307	7153.51	-0.471947	0.237562
homoserine	19.9626	58.5299	102.066	222.74	100.825	76.1452	38.0726	515.837	68.1113	90.2418	332.836	251.757	184.476	92.2378	1.32018	0.238142
2-Isopropylmalic acid	58853.2	56396.9	45866.6	52647.1	53440.9	4899.77	2449.88	37440.4	37323.2	58026	50538.9	45832.1	8855.29	4427.65	-0.221586	0.2406
cystathionine	14061.5	11134.2	11237.9	12643.6	12269.3	1194.16	597.08	12613.7	14942.8	22280.8	11616.4	15363.4	4172.19	2086.09	0.324446	0.263027
pantothenate	4.07083e+07	1.85654e+07	2.84494e+07	5.88377e+07	3.66402e+07	1.50255e+07	7.51277e+06	7.35384e+06	2.20555e+07	3.50094e+07	3.01993e+07	2.36545e+07	1.04885e+07	5.24426e+06	-0.631314	0.265624
coenzyme A-posi	105.6	107.062	51.6978	93.3923	89.4381	22.4264	11.2132	57.5029	99.2855	68.0383	51.0577	68.9711	18.5219	9.26096	-0.374897	0.268666
Geranyl-PP	3349.13	4471.99	1805.1	4959.55	3646.45	1212.92	606.46	9204.67	6133.31	4553.68	2418.54	5577.55	2474.49	1237.25	0.613141	0.270455
a-ketoglutarate	3.62949e+07	2.65373e+07	2.39622e+07	3.06064e+07	2.93502e+07	4.65698e+06	2.32849e+06	3.24269e+07	2.78896e+07	3.44569e+07	4.11387e+07	3.3978e+07	4.76917e+06	2.38459e+06	0.211231	0.274466
IMP	1.86364e+06	106893	211659	93036.4	568807	748977	374489	35388.1	68715.2	30873.2	77566.1	53135.7	20311.1	10155.5	-3.42019	0.278236
3-methylphenylacetic acid	588073	297482	330422	53040.2	317254	189550	94774.8	15813.1	77585.1	432810	53151.8	144840	167709	83854.3	-1.13118	0.282685
acadesine	986.84	6.31773	795.283	14.085	450.632	445.615	222.808	7.54419	9.24202	43.1228	434.102	123.503	179.885	89.9425	-1.86741	0.283004
AMP	2.79517e+08	1.24991e+07	3.58388e+07	1.27809e+07	8.51589e+07	1.12612e+08	5.63058e+07	5.11494e+06	1.31296e+07	3.22261e+06	1.50145e+07	9.12042e+06	5.04089e+06	2.52044e+06	-3.22298	0.28698
betaine aldehyde	4444.67	2483.75	2613.02	7085.66	4156.78	1860.34	930.169	9882.5	3547.53	6231.84	4946.28	6152.04	2353.72	1176.86	0.565599	0.293181
2-dehydro-D-gluconate	2571.22	1386.68	811.28	805.747	1393.73	719.636	359.818	1636.09	2437.32	2400.65	1375.25	1962.33	466.06	233.03	0.493612	0.294417
hypoxanthine	386.771	90888	50821.7	93258.7	58838.8	37725.3	18862.7	44103	24966.7	46948.8	14480.1	32624.6	13461.1	6730.53	-0.850805	0.300236
NAD+_posi	6.39416e+07	6.77297e+07	6.18175e+07	7.93848e+07	6.82184e+07	6.78585e+06	3.39293e+06	3.61336e+07	4.70531e+07	6.5141e+07	7.84275e+07	5.66888e+07	1.6274e+07	8.13701e+06	-0.267096	0.300612
CDP-choline	1671.95	892.349	1885.04	3083.75	1883.27	785.453	392.727	1127.99	877.896	1943.12	1317.58	1316.65	393.88	196.94	-0.516373	0.306744
Kynurenine	1150.75	1205.27	934.664	1086.72	1094.35	101.294	50.6472	134.915	732.53	743.219	1510.24	780.227	488.108	244.054	-0.488111	0.316965
Guanidoacetic acid	150.356	424.481	261.822	683.021	379.92	200.314	100.157	442.799	361.089	981.32	521.879	576.772	240.385	120.193	0.602305	0.317686
dTDP-nega	1707.89	144.566	60.666	90.3648	500.871	697.52	348.76	41.9954	70.9083	93.7742	60.521	66.7997	18.7028	9.3514	-2.90652	0.322668
shikimate	1.57571e+07	9.83995e+06	6.60102e+06	7.9016e+06	1.00249e+07	3.50442e+06	1.75221e+06	1.12388e+07	1.38096e+07	1.5141e+07	9.94547e+06	1.25337e+07	2.04949e+06	1.02474e+06	0.322223	0.325615
GMP	1.63927e+06	13807.3	79178.2	2886.28	433786	696599	348299	849.934	7441.3	1489.26	6082.42	3965.73	2846.1	1423.05	-6.77325	0.326298
dGMP	10.1027	4.01508	84.982	19.7593	29.7147	32.3986	16.1993	80.045	195.457	11.6866	26.7365	78.4813	72.1541	36.0771	1.40117	0.326628
Taurodeoxycholic acid	1697.57	769.497	299.987	2260.3	1256.84	767.179	383.589	4318.51	2018.77	1051.4	1285.79	2168.62	1291.52	645.758	0.786976	0.333608
citrate-isocitrate	1.208e+09	1.33639e+09	1.45447e+09	1.76898e+09	1.44196e+09	2.07955e+08	1.03978e+08	1.07713e+09	1.69936e+09	2.05155e+09	2.01153e+09	1.7099e+09	3.89942e+08	1.94971e+08	0.245876	0.334108
inosine	6.87608e+07	698564	3.2786e+06	584276	1.83306e+07	2.91359e+07	1.45679e+07	545632	1.71708e+06	153415	1.26322e+06	919837	608469	304235	-4.31673	0.340657
UDP-nega	1.03918e+07	763004	1.89462e+06	786653	3.45903e+06	4.02869e+06	2.01434e+06	720636	1.23054e+06	650084	1.59784e+06	1.04978e+06	387665	193832	-1.72029	0.342277
adenosine	1.77244e+08	547759	1.77678e+06	7224.53	4.48941e+07	7.64152e+07	3.82076e+07	5789.52	9184.31	5298.76	11355.1	7906.92	2490.35	1245.17	-12.4711	0.348218
D-glyceraldehdye-3-phosphate	4121.73	3003.84	1022.73	2358.89	2626.8	1120.47	560.235	3428.72	1042.14	1654.07	825.515	1737.61	1022.55	511.276	-0.596201	0.349146
xanthosine	1015.52	572.765	424519	117.822	106556	183576	91788	700.662	562.766	677.348	220.879	540.414	191.724	95.862	-7.62333	0.355799
N-acetyl-glutamate	29201.5	21732.3	18895.3	32868.2	25674.3	5605.51	2802.76	43439.5	36787.7	24975.9	21569.7	31693.2	8825.23	4412.62	0.303846	0.3572
allantoin	1.50949e+07	1.03879e+07	1.06535e+07	7.40717e+06	1.08859e+07	2.74405e+06	1.37202e+06	1.22281e+07	1.24978e+07	1.32305e+07	1.19537e+07	1.24775e+07	475379	237689	0.196875	0.360443
acetylphosphate	22114.6	20835.7	10977.5	26916.4	20211	5792.97	2896.48	24528.2	17596.7	9195.64	10551.4	15468	6126.45	3063.23	-0.385858	0.367519
UDP-D-glucuronate	5356.16	1901.97	2625.99	4112.46	3499.15	1335.85	667.927	3053.33	7004.01	2952.34	5943.55	4738.31	1775.87	887.936	0.437368	0.371427
glutathione disulfide-posi	3.69454e+07	5.71026e+07	5.67998e+07	7.61977e+07	5.67613e+07	1.38795e+07	6.93974e+06	6.07828e+07	5.99477e+07	6.59774e+07	7.35532e+07	6.50653e+07	5.41771e+06	2.70886e+06	0.19698	0.371658
O-acetyl-L-serine	2886.34	1072.73	1843.53	1948.8	1937.85	643.639	321.82	1145.92	1291.96	1392.3	2220.54	1512.68	417.966	208.983	-0.357353	0.374322
aminoimidazole carboxamide ribonucleotide	16.2274	79.7333	21.3981	17.5261	33.7212	26.6331	13.3166	10.5454	23.1396	31.1718	8.95846	18.4538	9.17072	4.58536	-0.869738	0.38407
dCDP-nega	172.669	93.8614	85.6649	56.6402	102.209	42.9664	21.4832	117.026	168.164	161.076	82.3102	132.144	34.8085	17.4042	0.370593	0.384612
quinolinate	1568.3	2022.31	3332.29	3081.36	2501.07	729.202	364.601	3763.18	2119.19	7104.84	1819.78	3701.75	2099.47	1049.74	0.565664	0.385532
4-Pyridoxic acid	128.423	525.257	458.646	514.414	406.685	162.63	81.3151	182.668	360.463	488.976	129.314	290.355	143.087	71.5437	-0.486092	0.388179
deoxyribose-phosphate	23781.6	21145.4	12147.4	39419.2	24123.4	9828.19	4914.09	16425.6	45461.1	57901.2	19100.2	34722	17545.7	8772.85	0.525418	0.396537
Imidazole	635.832	1241.55	1999.69	1164.97	1260.51	486.338	243.169	617.664	883.08	197.421	1762.71	865.219	572.941	286.471	-0.542872	0.397398
anthranilate	561240	588063	360866	1.01256e+06	630683	237314	118657	668921	947758	896148	592290	776279	149291	74645.5	0.299662	0.403058
UMP	25414.5	1061.88	2370.32	1598.82	7611.39	10289.2	5144.58	1807.81	1453.44	3548.42	2439.06	2312.18	796.272	398.136	-1.7189	0.408032
glutathione disulfide-nega	1.40031e+08	1.15871e+08	1.19062e+08	1.38799e+08	1.28441e+08	1.10406e+07	5.52028e+06	1.25679e+08	1.16283e+08	1.3625e+08	1.01632e+08	1.19961e+08	1.27234e+07	6.3617e+06	-0.0985361	0.416803
1-Methyladenosine	2025.9	2719.72	2224.57	2185.39	2288.89	259.626	129.813	1199.32	2775.21	1494.01	2328.32	1949.22	631.573	315.786	-0.231756	0.422007
phosphoenolpyruvate	12050.6	3373.82	1348.33	2524.96	4824.43	4233.57	2116.79	2235.38	3146.91	2483.3	3054.56	2730.04	382.315	191.158	-0.821438	0.426193
N-Acetylputrescine	336.903	207.663	205.744	582.765	333.269	153.542	76.7711	561.868	64.3614	539.245	748.332	478.452	252.468	126.234	0.521688	0.427419
methylnicotinamide	166.401	9094.71	3871.08	19652.6	8196.2	7335.55	3667.77	5588.55	1369.88	7691.07	3097.97	4436.87	2403.92	1201.96	-0.885414	0.431283
4-phosphopantothenate	96.0119	17.1987	28.5027	68.4694	52.5456	31.5054	15.7527	206.432	65.7435	49.6052	31.5072	88.3219	69.2579	34.6289	0.7492	0.44652
leucine-isoleucine	3.38719e+09	2.66e+09	2.71164e+09	2.96523e+09	2.93102e+09	2.87596e+08	1.43798e+08	2.65266e+09	3.46968e+09	3.43515e+09	2.99447e+09	3.13799e+09	3.37069e+08	1.68535e+08	0.0984393	0.449363
D-sedoheptulose-1-7-phosphate	2.31537e+06	1.26646e+06	1.32534e+06	2.06893e+06	1.74402e+06	456993	228497	3.63175e+06	153014	134574	226329	1.03642e+06	1.49881e+06	749404	-0.750817	0.463852
guanosine 5-diphosphate,3-diphosphate	122.271	933.787	411.546	1440.85	727.114	504.369	252.184	1355.51	1135.73	460.696	1036.07	997.002	330.501	165.251	0.455414	0.467657
Hydroxyisocaproic acid	3897.28	3961.29	3694.42	4205.57	3939.64	182.421	91.2106	2248.52	3863.42	3573.26	4555.01	3560.05	836.999	418.499	-0.146166	0.471904
aconitate	836763	750807	365112	844871	699388	196483	98241.3	430305	865354	1.32709e+06	821129	860969	317941	158971	0.299868	0.48229
deoxyinosine	541.269	132.38	562.919	181.636	354.551	198.457	99.2283	415.967	698.94	107.221	756.793	494.73	258.237	129.119	0.480649	0.484142
glucose-1-phosphate	33812.5	50287.8	114007	167699	91451.7	53242.8	26621.4	95119.4	24556.7	81204.1	64863.1	66435.8	26444.2	13222.1	-0.461048	0.49355
Aminoadipic acid	4792.61	5365.83	4606.92	4354.06	4779.86	372.406	186.203	3695.04	4409.81	8535.61	5641.05	5570.38	1848.07	924.033	0.220808	0.495004
tyrosine	5.55091e+07	4.763e+07	5.52617e+07	6.3201e+07	5.54004e+07	5.50588e+06	2.75294e+06	6.23133e+07	7.44948e+07	4.43041e+07	6.04073e+07	6.03799e+07	1.07401e+07	5.37007e+06	0.12417	0.501702
folate	24916.1	33992.6	22552	21383.3	25711	4947.87	2473.93	24115.1	35669.9	28326.3	25664.1	28443.8	4435.5	2217.75	0.14573	0.503006
cyclic-AMP	1473.69	5351.14	3082.11	6324.31	4057.81	1899.96	949.98	5973.37	2389.63	12186.2	2821.14	5842.59	3915.06	1957.53	0.525906	0.504138
orotate	317231	221600	148027	181834	217173	63366.6	31683.3	128574	156090	233951	223292	185477	44388.2	22194.1	-0.227606	0.504581
Uric acid	2.55579e+06	1.577e+06	1.12578e+06	1.63749e+06	1.72401e+06	519333	259667	970247	1.48737e+06	2.1546e+06	1.17724e+06	1.44736e+06	447883	223941	-0.252345	0.510889
nicotinate	36334.9	43489	54146.4	290130	106025	106482	53240.9	50481.6	242669	307436	70464.4	167763	109933	54966.7	0.662017	0.510907
spermine	140.69	64.9052	20.7381	152.143	94.619	54.2512	27.1256	192.108	129.653	29.7504	154.932	126.611	60.1729	30.0864	0.420199	0.519541
guanine	1357.78	394.755	366.602	936.409	763.886	411.267	205.634	1080.33	298.068	532.837	328.022	559.813	313.807	156.904	-0.448411	0.519937
homocysteic acid	73.3799	165.872	35.2213	46.3744	80.2119	51.365	25.6825	49.6872	56.9756	104.181	272.074	120.729	89.848	44.924	0.58989	0.52299
glutamate	4.4251e+08	2.95081e+08	3.16335e+08	3.97231e+08	3.62789e+08	5.97578e+07	2.98789e+07	4.53017e+08	4.98704e+08	3.45681e+08	3.07065e+08	4.01117e+08	7.76784e+07	3.88392e+07	0.14489	0.523418
N-carbamoyl-L-aspartate	1437.7	3018.98	1644.24	2538.71	2159.91	645.946	322.973	1221.89	1503.73	2319.5	2337.63	1845.69	493.092	246.546	-0.22681	0.527953
S-ribosyl-L-homocysteine-nega	284.914	80.1287	336.664	487.869	297.394	145.93	72.9652	111.534	163.078	45.2026	512.421	208.059	180.623	90.3116	-0.515382	0.529958
riboflavin	33253.1	28534.3	55072.8	53631.6	42623	11858.2	5929.12	73817.6	44391.2	60059.4	24585.1	50713.3	18329	9164.5	0.250734	0.544669
S-methyl-5-thioadenosine	398.606	677.307	639.602	2974.84	1172.59	1046.01	523.005	2364.72	924.947	2037	1141.11	1616.94	600.183	300.092	0.463571	0.546916
biotin	626.273	425.522	1122.15	1025.15	799.775	284.996	142.498	975.679	471.417	987.424	1407.56	960.519	331.669	165.834	0.264219	0.54784
methionine	9.34615e+07	6.84996e+07	5.6615e+07	9.8283e+07	7.92148e+07	1.72636e+07	8.63181e+06	7.18456e+07	5.18617e+07	7.67729e+07	8.61455e+07	7.16564e+07	1.25297e+07	6.26487e+06	-0.144673	0.561933
glucono-?-lactone	103.864	117.548	27.8807	25.8776	68.7925	42.1976	21.0988	22.0609	35.3106	99.8547	49.6688	51.7237	29.4537	14.7269	-0.411425	0.586507
allantoate	2035.51	2755.24	1878.88	2749.99	2354.91	401.551	200.775	1942.55	2508.89	3647.14	2306.74	2601.33	636.994	318.497	0.143579	0.591392
NADP+_nega	6555.82	2591.6	3164.28	5406.81	4429.62	1616.71	808.355	3681.17	4951.97	4584.96	7142.84	5090.23	1272.11	636.057	0.200547	0.598189
3-phosphoglycerate	92749.3	34949.2	33733.1	46349.3	51945.2	24066.7	12033.4	13602.3	50147.6	15209.3	84138.5	40774.4	28983.6	14491.8	-0.349327	0.625899
S-adenosyl-L-methionine	1.08848e+07	1.26739e+07	1.25577e+07	9.84684e+06	1.14908e+07	1.18404e+06	592018	9.35722e+06	1.33766e+07	1.72056e+07	9.97158e+06	1.24778e+07	3.12967e+06	1.56484e+06	0.118878	0.627693
CMP	4.35171e+06	2.66887e+06	2.25712e+06	3.38525e+06	3.16574e+06	794857	397428	2.12912e+06	4.20469e+06	3.87447e+06	3.70528e+06	3.47839e+06	799440	399720	0.135877	0.647986
1,3-diphopshateglycerate	1031.71	823.208	559.932	705.532	780.095	172.627	86.3133	423.553	757.874	1199.64	1135.33	879.098	312.496	156.248	0.172374	0.648009
Methylcysteine	4.32857e+06	3.46444e+06	3.77718e+06	5.88098e+06	4.36279e+06	929522	464761	3.73527e+06	4.49114e+06	6.0852e+06	4.45998e+06	4.69289e+06	858853	429427	0.105227	0.667298
Glycerophosphocholine	1.86252e+09	8.66683e+07	1.50871e+09	8.58894e+07	8.85948e+08	8.09393e+08	4.04697e+08	1.03037e+09	1.12859e+09	1.19832e+09	1.03372e+09	1.09775e+09	7.01898e+07	3.50949e+07	0.309255	0.667458
NADP+_posi	143170	62943	98757.4	105388	102565	28465.7	14232.8	97219.7	85726.2	123091	141641	111919	21853.6	10926.8	0.125925	0.667494
malonyl-CoA-posi	48.333	26.4079	24.828	28.796	32.0912	9.48296	4.74148	22.1742	3.43237	59.7875	20.1809	26.3937	20.6081	10.304	-0.281983	0.678766
betaine	6.12713e+08	4.61187e+08	4.92996e+08	5.42254e+08	5.27288e+08	5.71549e+07	2.85775e+07	5.43901e+08	5.80487e+08	5.85553e+08	4.69185e+08	5.44782e+08	4.651e+07	2.3255e+07	0.047088	0.695208
OBP	100.482	4172.92	3926.12	9072.27	4317.95	3184.54	1592.27	128.893	57.4147	29210.4	46.9067	7360.9	12614.8	6307.42	0.769535	0.699455
dihydroxy-acetone-phosphate	33581.3	41109.8	14350.1	21231.3	27568.1	10421.2	5210.6	11988.8	24042.4	43187.9	47226.5	31611.4	14319.4	7159.71	0.197446	0.706197
acetyl-CoA-posi	79.7204	190.042	118.523	733.54	280.456	264.564	132.282	141.436	202.58	240.726	291.918	219.165	54.9428	27.4714	-0.35576	0.707986
5-methoxytryptophan	81.9421	72.8187	98.1929	106.222	89.7939	13.1362	6.56808	61.8563	166.262	19.043	61.7049	77.2166	54.2904	27.1452	-0.217708	0.71
N-acetyl-glutamine	14109.2	6790.61	3563.42	4112.54	7143.95	4202.66	2101.33	14116.8	7040.74	6243.4	5972.02	8343.24	3356.43	1678.21	0.223886	0.712663
N-acetyl-glucosamine	26868.2	17216.9	17015.1	21017.5	20529.4	3991.91	1995.96	14706.8	16527.4	24066.9	21966.8	19317	3828.15	1914.07	-0.0878231	0.717251
3-S-methylthiopropionate	228.9	330.946	207.577	295.576	265.75	49.7042	24.8521	380.404	99.9556	357.495	322.64	290.124	111.704	55.8518	0.126599	0.741656
Pyroglutamic acid	1.76765e+07	9.27219e+06	1.28365e+07	1.21321e+07	1.29793e+07	3.02261e+06	1.51131e+06	1.05751e+07	1.27541e+07	1.60963e+07	1.54031e+07	1.37071e+07	2.19672e+06	1.09836e+06	0.0787102	0.747331
dAMP	12736.8	10537.8	6373.4	12573.1	10555.3	2565.11	1282.55	8414.25	8096.24	14968.3	7796.02	9818.7	2981.15	1490.57	-0.104361	0.756647
NADH	3092.86	1479.19	3324.7	842.073	2184.71	1051.76	525.878	2272.5	2142.88	1344.43	4047.73	2451.88	987.528	493.764	0.166451	0.759268
Acetylcarnitine DL	8.25639e+08	4.4705e+08	5.33389e+08	4.23188e+08	5.57316e+08	1.60249e+08	8.01245e+07	4.9865e+08	5.02544e+08	5.6811e+08	5.4098e+08	5.27571e+08	2.86617e+07	1.43309e+07	-0.079131	0.76236
5-methyl-THF	192.337	142.799	85.5978	25.1185	111.463	62.5438	31.2719	151.428	158.335	85.2147	100.221	123.8	31.6257	15.8129	0.15144	0.770757
glycolate	232.204	525.189	432.528	1274.22	616.035	394.482	197.241	377.664	1021.38	96.1103	1428	730.788	523.942	261.971	0.246441	0.772079
S-ribosyl-L-homocysteine-posi	150006	156416	115661	182036	151030	23676.9	11838.5	98828.7	91118.4	213655	162043	141411	49968.7	24984.3	-0.094939	0.773353
NADH-nega	1541.02	663.173	518.663	628.845	837.924	409.426	204.713	409.031	370.969	483.888	1633.62	724.376	526.519	263.26	-0.210081	0.778028
guanosine	743.294	160.575	145.762	121.635	292.817	260.454	130.227	324.107	39.8243	200.617	416.663	245.303	141.238	70.619	-0.255435	0.790518
Hydroxyphenylacetic acid	690370	44236.4	330567	189217	313598	239933	119967	302272	337587	268631	487615	349026	83646.7	41823.3	0.154419	0.817212
2-deoxyglucose-6-phosphate	1.59076e+08	6.51371e+07	6.86393e+07	7.79067e+07	9.26897e+07	3.86108e+07	1.93054e+07	9.35281e+07	9.23237e+07	1.06995e+08	9.83022e+07	9.77873e+07	5.76725e+06	2.88362e+06	0.0772389	0.828579
p-hydroxybenzoate	1.23002e+06	3.66337e+06	1.6732e+06	3.54135e+06	2.52698e+06	1.08759e+06	543793	1.49666e+06	3.50004e+06	3.39267e+06	982237	2.3429e+06	1.11898e+06	559492	-0.109121	0.844851
cholesterol	2.50898e+09	1.1034e+09	1.61439e+09	1.10784e+09	1.58365e+09	5.73196e+08	2.86598e+08	1.18303e+09	2.01138e+09	1.32287e+09	1.51795e+09	1.50881e+09	3.13593e+08	1.56797e+08	-0.0698473	0.849276
isocitrate	12562.1	133593	60665.7	108044	78716	46297.2	23148.6	116582	42625.1	94634.7	34836.2	72169.4	34437.5	17218.8	-0.12527	0.850694
trehalose-sucrose	352786	150941	286505	235702	256483	73733.5	36866.8	196653	285950	296567	284841	266003	40300.1	20150.1	0.052576	0.850914
DL-Pipecolic acid	1.97945e+09	1.61101e+09	1.10896e+09	1.88873e+09	1.64704e+09	3.3902e+08	1.6951e+08	1.23773e+09	1.22989e+09	2.20142e+09	2.14496e+09	1.7035e+09	4.70121e+08	2.35061e+08	0.0486298	0.871552
dihydroorotate	13501.5	6732.18	6007.58	19861.5	11525.7	5630.63	2815.31	16357.2	6828.8	13792.4	11346.3	12081.2	3512.14	1756.07	0.0679138	0.889463
N-acetyl-L-ornithine	16.3656	45.3233	39.5637	50.6043	37.9643	13.067	6.5335	67.0327	57.969	33.2017	2.90969	40.2783	24.8759	12.438	0.0853603	0.891245
2,3-dihydroxybenzoic acid	12773.4	18354.3	20494.6	16737.4	17089.9	2826.1	1413.05	24780.3	12650.8	14654	15067	16788	4703.97	2351.98	-0.0257116	0.927194
dTTP-nega	121.766	1006.66	519.405	1414.97	765.699	488.6	244.3	516.341	855.741	815.668	766.718	738.617	132.147	66.0734	-0.0519499	0.929181
FAD	351.331	152.778	267.747	123.236	223.773	91.3137	45.6568	109.678	414.962	125.262	213.252	215.788	121.584	60.7922	-0.0524184	0.930492
citrate	9.3102e+08	5.66985e+08	6.792e+08	6.79685e+08	7.14223e+08	1.33323e+08	6.66613e+07	4.91079e+08	7.04826e+08	8.98411e+08	7.81957e+08	7.19068e+08	1.48577e+08	7.42885e+07	0.00975484	0.967829
Nicotinamide ribotide	42.0336	65.856	125.751	362.451	149.023	126.942	63.4708	241.47	67.2086	187.578	107.314	150.893	67.9194	33.9597	0.0179891	0.982782
D-glucono-?-lactone-6-phosphate	323.23	347.788	11.3686	342.309	256.174	141.632	70.816	583.642	130.425	298.061	23.2616	258.848	211.555	105.777	0.0149796	0.986077
adenine	4.01611e+06	2.7716e+06	3.05059e+06	4.91416e+06	3.68811e+06	845162	422581	3.19178e+06	3.57582e+06	3.93217e+06	4.03495e+06	3.68368e+06	331185	165592	-0.00173489	0.993526
Carbamoyl phosphate	#VALUE!	884.413	1149.35	6789.07	#VALUE!	#VALUE!	#VALUE!	2870.37	2055.16	9396.21	2249.48	4142.81	3047.96	1523.98	#VALUE!	#VALUE!
2-oxo-4-methylthiobutanoate	#VALUE!	18.141	#VALUE!	35.851	#VALUE!	#VALUE!	#VALUE!	132.512	73.9348	140.939	3.4645	87.7127	55.0628	27.5314	#VALUE!	#VALUE!
lipoate	#VALUE!	#VALUE!	#VALUE!	#VALUE!	#VALUE!	#VALUE!	#VALUE!	#VALUE!	#VALUE!	#VALUE!	#VALUE!	#VALUE!	#VALUE!	#VALUE!	#VALUE!	#VALUE!
prephenate	#VALUE!	#VALUE!	4.55913	#VALUE!	#VALUE!	#VALUE!	#VALUE!	#VALUE!	#VALUE!	#VALUE!	#VALUE!	#VALUE!	#VALUE!	#VALUE!	#VALUE!	#VALUE!
shikimate-3-phosphate	#VALUE!	#VALUE!	#VALUE!	#VALUE!	#VALUE!	#VALUE!	#VALUE!	#VALUE!	#VALUE!	#VALUE!	#VALUE!	#VALUE!	#VALUE!	#VALUE!	#VALUE!	#VALUE!
dUMP-nega	#VALUE!	#VALUE!	#VALUE!	18.4608	#VALUE!	#VALUE!	#VALUE!	15.7839	7.1268	#VALUE!	13.9564	#VALUE!	#VALUE!	#VALUE!	#VALUE!	#VALUE!
orotidine-5-phosphate	9.0776	#VALUE!	5.94056	#VALUE!	#VALUE!	#VALUE!	#VALUE!	5.07628	86.0425	17.7172	11.9805	30.2041	32.5475	16.2737	#VALUE!	#VALUE!
trans, trans-farnesyl diphosphate	#VALUE!	33.849	18.8087	16.1905	#VALUE!	#VALUE!	#VALUE!	13.8452	13.6674	49.6991	34.3087	27.8801	15.1359	7.56793	#VALUE!	#VALUE!
5-phosphoribosyl-1-pyrophosphate	1378.03	1748.04	1618.28	515.326	1314.92	480.351	240.176	41.0417	#VALUE!	#VALUE!	#VALUE!	#VALUE!	#VALUE!	#VALUE!	#VALUE!	#VALUE!
Deoxycholic acid	#VALUE!	#VALUE!	#VALUE!	4.62005	#VALUE!	#VALUE!	#VALUE!	#VALUE!	#VALUE!	#VALUE!	#VALUE!	#VALUE!	#VALUE!	#VALUE!	#VALUE!	#VALUE!
Cholic acid	#VALUE!	#VALUE!	#VALUE!	#VALUE!	#VALUE!	#VALUE!	#VALUE!	#VALUE!	#VALUE!	#VALUE!	#VALUE!	#VALUE!	#VALUE!	#VALUE!	#VALUE!	#VALUE!
FMN	4.14919	4.24422	#VALUE!	#VALUE!	#VALUE!	#VALUE!	#VALUE!	#VALUE!	#VALUE!	17.9961	11.337	#VALUE!	#VALUE!	#VALUE!	#VALUE!	#VALUE!
dUTP-nega	#VALUE!	9.97799	#VALUE!	#VALUE!	#VALUE!	#VALUE!	#VALUE!	16.3283	11.1019	31.0325	20.3025	19.6913	7.3158	3.6579	#VALUE!	#VALUE!
dATP-nega	#VALUE!	#VALUE!	#VALUE!	12.6225	#VALUE!	#VALUE!	#VALUE!	15.508	#VALUE!	#VALUE!	31.4825	#VALUE!	#VALUE!	#VALUE!	#VALUE!	#VALUE!
ADP-D-glucose	#VALUE!	#VALUE!	#VALUE!	#VALUE!	#VALUE!	#VALUE!	#VALUE!	#VALUE!	#VALUE!	#VALUE!	#VALUE!	#VALUE!	#VALUE!	#VALUE!	#VALUE!	#VALUE!
dephospho-CoA-nega	8.18385	#VALUE!	18.2191	18.4165	#VALUE!	#VALUE!	#VALUE!	15.8047	#VALUE!	12.087	6.86223	#VALUE!	#VALUE!	#VALUE!	#VALUE!	#VALUE!
cyclic bis(3->5) dimeric GMP	#VALUE!	#VALUE!	#VALUE!	#VALUE!	#VALUE!	#VALUE!	#VALUE!	#VALUE!	#VALUE!	#VALUE!	#VALUE!	#VALUE!	#VALUE!	#VALUE!	#VALUE!	#VALUE!
NADPH-nega	20.2162	5.7887	#VALUE!	25.151	#VALUE!	#VALUE!	#VALUE!	8.34334	13.7195	#VALUE!	#VALUE!	#VALUE!	#VALUE!	#VALUE!	#VALUE!	#VALUE!
coenzyme A-nega	#VALUE!	#VALUE!	#VALUE!	10.3898	#VALUE!	#VALUE!	#VALUE!	#VALUE!	#VALUE!	18.0265	#VALUE!	#VALUE!	#VALUE!	#VALUE!	#VALUE!	#VALUE!
acetyl-CoA-nega	#VALUE!	#VALUE!	#VALUE!	3.74274	#VALUE!	#VALUE!	#VALUE!	16.9007	#VALUE!	#VALUE!	#VALUE!	#VALUE!	#VALUE!	#VALUE!	#VALUE!	#VALUE!
propionyl-CoA-nega	#VALUE!	#VALUE!	#VALUE!	#VALUE!	#VALUE!	#VALUE!	#VALUE!	#VALUE!	#VALUE!	#VALUE!	#VALUE!	#VALUE!	#VALUE!	#VALUE!	#VALUE!	#VALUE!
butyryl-CoA	#VALUE!	#VALUE!	#VALUE!	#VALUE!	#VALUE!	#VALUE!	#VALUE!	#VALUE!	#VALUE!	#VALUE!	#VALUE!	#VALUE!	#VALUE!	#VALUE!	#VALUE!	#VALUE!
acetoacetyl-CoA-nega	#VALUE!	#VALUE!	#VALUE!	#VALUE!	#VALUE!	#VALUE!	#VALUE!	#VALUE!	#VALUE!	#VALUE!	#VALUE!	#VALUE!	#VALUE!	#VALUE!	#VALUE!	#VALUE!
malonyl-CoA-nega	#VALUE!	#VALUE!	#VALUE!	#VALUE!	#VALUE!	#VALUE!	#VALUE!	#VALUE!	#VALUE!	#VALUE!	#VALUE!	#VALUE!	#VALUE!	#VALUE!	#VALUE!	#VALUE!
3-hydroxybutyryl-CoA	#VALUE!	#VALUE!	#VALUE!	#VALUE!	#VALUE!	#VALUE!	#VALUE!	#VALUE!	#VALUE!	7.29682	#VALUE!	#VALUE!	#VALUE!	#VALUE!	#VALUE!	#VALUE!
succinyl-CoA-methylmalonyl-CoA-nega	#VALUE!	#VALUE!	#VALUE!	#VALUE!	#VALUE!	#VALUE!	#VALUE!	#VALUE!	#VALUE!	#VALUE!	#VALUE!	#VALUE!	#VALUE!	#VALUE!	#VALUE!	#VALUE!
3-hydroxy-3-methylglutaryl-CoA-nega	#VALUE!	#VALUE!	#VALUE!	#VALUE!	#VALUE!	#VALUE!	#VALUE!	#VALUE!	#VALUE!	#VALUE!	#VALUE!	#VALUE!	#VALUE!	#VALUE!	#VALUE!	#VALUE!
gamma-hydroxybuterate	#VALUE!	#VALUE!	#VALUE!	#VALUE!	#VALUE!	#VALUE!	#VALUE!	#VALUE!	#VALUE!	#VALUE!	#VALUE!	#VALUE!	#VALUE!	#VALUE!	#VALUE!	#VALUE!
glycine	8.18885	#VALUE!	#VALUE!	#VALUE!	#VALUE!	#VALUE!	#VALUE!	15.7763	#VALUE!	#VALUE!	#VALUE!	#VALUE!	#VALUE!	#VALUE!	#VALUE!	#VALUE!
histidinol	8.01087	14.1112	64.826	8.30696	23.8138	23.803	11.9015	21.8488	8.50387	43.2713	#VALUE!	#VALUE!	#VALUE!	#VALUE!	#VALUE!	#VALUE!
Cystine	1547.55	1370.3	1491.06	8077.43	3121.59	2861.98	1430.99	12590.4	#VALUE!	863.44	#VALUE!	#VALUE!	#VALUE!	#VALUE!	#VALUE!	#VALUE!
deoxyadenosine	60.6186	431.14	637.779	1121.14	562.67	383.043	191.522	357.749	379.893	1343.5	#VALUE!	#VALUE!	#VALUE!	#VALUE!	#VALUE!	#VALUE!
D-glucosamine-1-phosphate	37.8812	42.3427	50.6193	100.63	57.8684	25.1081	12.554	15.8795	#VALUE!	#VALUE!	4.99692	#VALUE!	#VALUE!	#VALUE!	#VALUE!	#VALUE!
7-methylguanosine	63.5921	14.4408	#VALUE!	16.4155	#VALUE!	#VALUE!	#VALUE!	10.9231	21.7269	32.8512	#VALUE!	#VALUE!	#VALUE!	#VALUE!	#VALUE!	#VALUE!
dTMP	#VALUE!	2.91935	15.3636	29.8474	#VALUE!	#VALUE!	#VALUE!	10.4849	22.8846	20.0116	31.4702	21.2128	7.49234	3.74617	#VALUE!	#VALUE!
thiamine-phosphate	#VALUE!	#VALUE!	#VALUE!	#VALUE!	#VALUE!	#VALUE!	#VALUE!	#VALUE!	#VALUE!	#VALUE!	#VALUE!	#VALUE!	#VALUE!	#VALUE!	#VALUE!	#VALUE!
S-adenosyl-L-methioninamine	8.19114	4.24343	#VALUE!	3.14995	#VALUE!	#VALUE!	#VALUE!	#VALUE!	3.18613	#VALUE!	#VALUE!	#VALUE!	#VALUE!	#VALUE!	#VALUE!	#VALUE!
xanthosine-5-phosphate	10.6858	#VALUE!	#VALUE!	#VALUE!	#VALUE!	#VALUE!	#VALUE!	#VALUE!	#VALUE!	9.53513	#VALUE!	#VALUE!	#VALUE!	#VALUE!	#VALUE!	#VALUE!
7,8-dihydrofolate	#VALUE!	#VALUE!	#VALUE!	#VALUE!	#VALUE!	#VALUE!	#VALUE!	#VALUE!	10.8127	#VALUE!	#VALUE!	#VALUE!	#VALUE!	#VALUE!	#VALUE!	#VALUE!
Diiodothyronine	#VALUE!	#VALUE!	#VALUE!	#VALUE!	#VALUE!	#VALUE!	#VALUE!	#VALUE!	#VALUE!	#VALUE!	#VALUE!	#VALUE!	#VALUE!	#VALUE!	#VALUE!	#VALUE!
NADPH	12.6503	2.83716	4.5585	6.23167	6.5694	3.71027	1.85514	#VALUE!	2.19361	65.6911	56.8144	#VALUE!	#VALUE!	#VALUE!	#VALUE!	#VALUE!
propionyl-CoA-posi	#VALUE!	#VALUE!	#VALUE!	#VALUE!	#VALUE!	#VALUE!	#VALUE!	#VALUE!	#VALUE!	#VALUE!	#VALUE!	#VALUE!	#VALUE!	#VALUE!	#VALUE!	#VALUE!
acetoacetyl-CoA-posi	#VALUE!	2.9447	#VALUE!	#VALUE!	#VALUE!	#VALUE!	#VALUE!	6.39461	#VALUE!	3.72509	#VALUE!	#VALUE!	#VALUE!	#VALUE!	#VALUE!	#VALUE!
succinyl-CoA-posi	#VALUE!	#VALUE!	#VALUE!	#VALUE!	#VALUE!	#VALUE!	#VALUE!	10.0671	#VALUE!	#VALUE!	11.3453	#VALUE!	#VALUE!	#VALUE!	#VALUE!	#VALUE!
N1-Methyl-2_4-pyridone-3_5-carboximide	58.1572	13.3276	15.5194	31.2205	29.5562	17.8968	8.94842	11.2635	14.1619	24.1643	#VALUE!	#VALUE!	#VALUE!	#VALUE!	#VALUE!	#VALUE!
Nicotinamide Riboside	#VALUE!	75.2882	131.228	152.711	#VALUE!	#VALUE!	#VALUE!	56.2178	102.657	6.3653	19.0044	46.0612	37.4637	18.7319	#VALUE!	#VALUE!
3-hydroxypropanoate	#VALUE!	#VALUE!	#VALUE!	#VALUE!	#VALUE!	#VALUE!	#VALUE!	#VALUE!	#VALUE!	#VALUE!	#VALUE!	#VALUE!	#VALUE!	#VALUE!	#VALUE!	#VALUE!
succinic acid semialdehyde	#VALUE!	#VALUE!	#VALUE!	#VALUE!	#VALUE!	#VALUE!	#VALUE!	#VALUE!	#VALUE!	#VALUE!	#VALUE!	#VALUE!	#VALUE!	#VALUE!	#VALUE!	#VALUE!
3,3,5-triiodothyronine	#VALUE!	#VALUE!	#VALUE!	#VALUE!	#VALUE!	#VALUE!	#VALUE!	#VALUE!	#VALUE!	#VALUE!	#VALUE!	#VALUE!	#VALUE!	#VALUE!	#VALUE!	#VALUE!
thyroxine	#VALUE!	#VALUE!	#VALUE!	#VALUE!	#VALUE!	#VALUE!	#VALUE!	#VALUE!	#VALUE!	#VALUE!	#VALUE!	#VALUE!	#VALUE!	#VALUE!	#VALUE!	#VALUE!
