# Supplementary material for: Akt-mTORC1 signaling regulates Acly to integrate metabolic input to control of macrophage activation
Source: eLife. 2016 Feb 19;5:e11612. doi: 10.7554/eLife.11612 (PMC4769166; doi:10.7554/eLife.11612)
Supplement: Supplementary file 2. — DOI: http://dx.doi.org/10.7554/eLife.11612.020 [file elife-11612-supp2.xlsx]

## Sheet: Sheet1
	Position relative to TSS (bp)	Sequence (F primer)	Sequence (R primer)
Arg1	-150	gtg aac tgg acg gat gaa taa	cga atg gaa gaa tga cag agt
Fizz1	-370	gtg tgt gtg gtg tgt gtt a	cta cat gaa ggt acc tgg aaa g
Mgl2	-330	gca gga agc aaa tga aga taa g	cat att cct ctt tct aga ccc ttc
Ym1	-220	gga act gcc aat atg gtc tta g	tta tca cca gtt cag tca aga tag
Fabp4	-300	cac aat gag gca aat cca taa g	gca atg atc act gga ctt aga
Cd36	-150	cac tcc agc atc tgg aat aac	cca tgt tcc cat cca agt aag
